# Supplementary material for: Supramolecular Linear-Dendritic Nanoreactors: Synthesis and Catalytic Activity in “Green” Suzuki-Miyaura Reactions
Source: Polymers (Basel). 2023 Mar 28;15(7):1671. doi: 10.3390/polym15071671 (PMC10096851; doi:10.3390/polym15071671)
Supplement: Supplementary file 1 [file polymers-15-01671-s001.zip]

Archive with 1 entries (1 files):
- polymers-2283986-supplementary.pdf
